# Supplementary material for: Reduced Laughter Contagion in Boys at Risk for Psychopathy
Source: Curr Biol. 2017 Oct 9;27(19):3049–3055.e4. doi: 10.1016/j.cub.2017.08.062 (PMC5640510; doi:10.1016/j.cub.2017.08.062)
Supplement: Data S1. Summary Data for Each Participant (Information on Group Membership, Parameter Estimates for Regions of Interest, and Behavioral Ratings), Related to STAR Methods — Data are provided for each participant for (1) group membership (i.e., typically developing, disruptive/high callous-unemotional traits, disruptive/low callous-unemotional traits), (2) parameter estimates for bilateral anterior insula (AI) and supplementary motor area (SMA) regions of interest (ROIs) for the contrast genuine laughter versus baseline, and (3) behavioral ratings of authenticity and contagion. [file mmc2.xlsx]

## Sheet: Sheet1
#	Group	Beta Values ROI Analysis				Contagion Responses Genuine Laughter	Laughter Authenticity Discrimination
		AI [-34,3,-15]	SMA [-14,-9-58]	SMA [15,6,52]	SMA [-14,-1,52]
1	TD Controls	0.9121	0.113735	0.289498	0.0814625	3.33333	0.385331
2	TD Controls	0.343471	-0.198053	-0.285115	-0.125359	3.96667	0.393819
3	TD Controls	0.324986	0.161437	0.100699	0.0728948	4.68966	0.360276
4	TD Controls	0.152996	0.0745224	0.10305	0.147333	5.8	0.755732
5	TD Controls	0.0147882	0.0319507	0.0340896	-0.0583294	5.25926	0.862008
6	TD Controls	0.286969	0.022363	-0.0372717	0.0780398	5.7	2.10716
7	TD Controls	0.293238	0.213659	0.174182	0.129931	5.65517	1.59762
8	TD Controls	0.183325	0.246616	0.13143	0.0700087	4.96667	1.1898
9	TD Controls	0.266329	0.181661	-0.0325148	0.230083	5.9	2.52651
10	TD Controls	0.482727	0.0911466	0.0511653	0.132494	3.8	0.368529
11	TD Controls	0.212712	0.0835879	0.167882	0.114721	6.37931	1.38176
12	TD Controls	0.53177	0.232164	0.400847	0.279946	5.55556	1.35029
13	TD Controls	0.318999	0.158269	-0.0193643	0.169724	4.7	0.648583
14	TD Controls	0.0998504	0.292053	0.0901699	0.192062	2.63333	0.188948
15	TD Controls	0.0378342	0.236433	0.108784	0.109118	2.66667	2.20065
16	TD Controls	0.198154	-0.195485	-0.00612156	-0.223564	4.16667	1.87518
17	TD Controls	-0.100545	0.236599	0.0334659	0.165869	1.7931	0.281885
18	TD Controls	0.671668	-0.192843	-0.0857749	-0.132286	4.5	1.53159
19	TD Controls	-0.420263	-0.0219765	-0.0185978	-0.0735279	3.76667	0.0292567
20	TD Controls	0.11343	0.142636	-0.044683	0.15206	2.26667	2.15629
21	TD Controls	0.410105	0.0556142	0.0169909	0.0645606	4.2963	0.0246107
22	TD Controls	0.123513	0.108828	0.00213255	0.0765063	4.53571	1.43526
23	TD Controls	0.152687	0.297219	0.177392	0.131848	3.53333	0.461483
24	TD Controls	0.268704	-0.110612	-0.225989	-0.157277	2.83333	2.73715
25	TD Controls	0.693531	0.36565	0.310866	0.337877	2.93333	0.649535
26	TD Controls	0.267595	0.0686971	0.000628622	0.0441701	5.36667	1.11216
27	TD Controls	0.317383	0.105277	0.0253823	0.0989503	3.53333	1.95744
28	TD Controls	0.284095	-0.103961	-0.0277143	-0.0826622	3.93333	0.0255503
29	TD Controls	0.00180944	0.0729171	0.0274505	0.132653	2.6	2.29137
30	TD Controls	0.5562	0.19235	0.172264	0.0254391	3.93333	1.75944
31	TD Controls	0.307766	0.0351037	-0.307802	-0.0668755	3.5	0.307327
32	DB/HCU	-0.334669	0.00287413	-0.181813	-0.0221879	4	1.17498
33	DB/HCU	0.12978	-0.101248	-0.298172	-0.168459	3.48276	0.745908
34	DB/HCU	-0.112228	0.111823	0.182619	-0.0350625	3.16667	1.85693
35	DB/HCU	0.0531103	-0.0593032	0.0426935	-0.00458357	4.27586	1.43301
36	DB/HCU	0.315501	0.202725	0.198028	0.321332	3.32143	0.326252
37	DB/HCU	0.261841	-0.0496946	-0.127508	-0.0906383	3.03333	2.29769
38	DB/HCU	-0.0575206	0.0148125	-0.0772099	0.055278	2.67857	0.0269004
39	DB/HCU	-0.161466	-0.00382383	-0.189592	-0.116765	4.55172	0.732826
40	DB/HCU	-0.0537093	-0.106783	0.0468959	-0.101243	2.26667	0.800481
41	DB/HCU	0.146312	0.0490802	-0.0338526	0.14283	5.93333	0.79368
42	DB/HCU	-0.282549	0.226929	0.0565281	0.0895687	4	0.0367502
43	DB/HCU	0.249019	-0.10954	0.038623	-0.0198918	3.8	0.957633
44	DB/HCU	-0.33966	-0.0430897	0.0764778	-0.0193031	2.35714	0.471062
45	DB/HCU	0.328601	0.0226589	0.0386149	-0.0290963	4.06667	2.11622
46	DB/HCU	-0.409044	0.108559	-0.0404964	-0.0157414	2	0.0844883
47	DB/HCU	-0.0696529	-0.325457	-0.0985699	-0.0487538	4.82143	1.7267
48	DB/HCU	-0.189129	-0.535246	-0.389819	-0.413537	4.33333	1.16847
49	DB/HCU	-0.141213	0.0658093	-0.0886741	0.0455935	4	0.33655
50	DB/HCU	0.361045	-0.0327272	0.00305565	-0.0264432	4.51724	0.253397
51	DB/HCU	-0.129705	0.160651	-0.0162294	0.231436	2.8	0.456147
52	DB/HCU	0.290135	0.0258322	-0.0172129	0.0637588	1.13793	0.0449407
53	DB/HCU	-0.289178	-0.119647	0.0302968	-0.081949	2.73333	0.401052
54	DB/HCU	-0.421711	-0.460831	-0.408177	-0.242751	1.73333	1.02215
55	DB/HCU	-0.0626696	-0.1553	-0.301298	-0.263085	2.82759	0.864554
56	DB/HCU	0.0221272	-0.0679645	0.184003	-0.00759101	1.06897	2.76253
57	DB/HCU	-0.153699	-0.0916452	0.0266055	-0.0341855	2.5	1.17799
58	DB/HCU	-0.123585	0.298124	0.0658134	0.244227	2.41379	2.22155
59	DB/HCU	0.223408	-0.119959	-0.243516	-0.163008	2.71429	0.204367
60	DB/HCU	0.581141	0.0848156	0.0080286	0.0267355	4.36667	1.47441
61	DB/HCU	0.0281102	-0.0922469	-0.246592	-0.0470824	2.18519	0.0658046
62	DB/HCU	-0.0189835	0.0518238	-0.152205	-0.021395	2.5	1.84566
63	DB/HCU	1.03063	0.191823	0.346679	0.234788	4.62069	0.730499
64	DB/LCU	-0.230828	-0.0460175	-0.2584	-0.079644	3.2	1.04602
65	DB/LCU	0.18683	0.0469064	-0.113491	0.0544845	4.86667	0.191981
66	DB/LCU	-0.543895	-0.0361665	-0.1788	-0.0882153	5.93333	1.91917
67	DB/LCU	0.0789909	0.159778	-0.083976	0.0866705	2.2	1.16832
68	DB/LCU	0.454235	-0.186183	-0.215528	-0.227486	3.5	0.830102
69	DB/LCU	-0.041326	-0.161858	-0.141535	-0.100712	4.125	0.310336
70	DB/LCU	-0.107056	-0.156832	-0.063665	-0.197386	2.4	1.27849
71	DB/LCU	0.300013	-0.0565789	0.0485412	-0.0102051	2.34483	0.644572
72	DB/LCU	0.68112	0.0840677	-0.0989918	0.0329304	1.03704	0.320949
73	DB/LCU	0.224919	0.228866	0.0548377	0.141495	3.73333	0.236679
74	DB/LCU	0.372106	0.0267674	-0.209572	-0.0492289	3.6	2.3385
75	DB/LCU	0.00448755	0.287241	0.0486155	0.138723	2.3	0.651894
76	DB/LCU	0.290631	0.0727184	0.0164437	0.0246187	2.43333	3.28215
77	DB/LCU	-0.159985	-0.0371195	0.0987182	-0.0222437	2.7	0.951618
78	DB/LCU	-0.12009	0.10632	-0.010384	-0.0889987	1.2	0.284766
79	DB/LCU	-0.038855	0.178468	-0.14643	0.0172402	4.64	0.055527
80	DB/LCU	0.269338	0.0195672	-0.166783	-0.0259514	3.73333	0.417497
81	DB/LCU	-0.119511	-0.0641559	-0.349191	-0.0796759	2.7931	1.38229
82	DB/LCU	-0.177125	0.0292122	-0.0708441	-0.0316426	3.9	0.0540094
83	DB/LCU	-0.00721746	-0.170532	-0.355629	-0.157018	4.63333	1.13082
84	DB/LCU	-0.0226078	0.115638	-0.121471	-0.021169	2.9	0.197641
85	DB/LCU	-0.0102883	-0.128748	-0.147565	-0.0822575	3.86667	1.99488
86	DB/LCU	0.634463	0.272291	0.0876402	0.108883	4.6	1.58023
87	DB/LCU	0.113382	0.00769406	-0.321655	-0.17874	3.3	1.35961
88	DB/LCU	-0.319073	-0.0925666	-0.206248	-0.200415	4	0.00372276
89	DB/LCU	0.0177902	-0.207639	-0.27019	-0.19446	4.59259	0.0773581
90	DB/LCU	-0.243167	-0.161291	-0.169451	-0.143355	2.93333	0.570122
91	DB/LCU	0.00211634	0.382938	0.0990919	0.178765	4.93103	1.25236
92	DB/LCU	0.327389	0.0591137	0.114233	0.0316654	5.8	0.584227
93	DB/LCU	1.12382	0.541239	0.420044	0.262546	4.03125	0.0628567
